# Supplementary material for: Tillandsia usneoides Extract Decreases the Primary Tumor in a Murine Breast Cancer Model but Not in Melanoma
Source: Cancers (Basel). 2022 Nov 1;14(21):5383. doi: 10.3390/cancers14215383 (PMC9656114; doi:10.3390/cancers14215383)
Supplement: Supplementary file 1 [file cancers-14-05383-s001.zip]

Archive with 1 entries (1 files):
- cancers-1958615-supplementary.pdf
